# Supplementary material for: Reference Genes for Expression Analyses by qRT-PCR in Enterobacter cancerogenus
Source: Microorganisms. 2024 May 19;12(5):1024. doi: 10.3390/microorganisms12051024 (PMC11123693; doi:10.3390/microorganisms12051024)
Supplement: Supplementary file 1 [file microorganisms-12-01024-s001.zip]

Archive with 1 entries (1 files):
- microorganisms-2956645-supplementary.pdf
